# Supplementary material for: Mechanical, Thermal and X-Ray Shielding Properties of Lead-Free Composites of HDPE Filled with Metal-Based Powders
Source: Polymers (Basel). 2026 Apr 6;18(7):893. doi: 10.3390/polym18070893 (PMC13074431; doi:10.3390/polym18070893)
Supplement: Supplementary file 1 [file polymers-18-00893-s001.zip]

Archive with 1 entries (1 files):
- polymers-4225347-supplementary.pdf
